# Supplementary material for: Environmental impact of omnivorous, ovo-lacto-vegetarian, and vegan diet
Source: Sci Rep. 2017 Jul 21;7:6105. doi: 10.1038/s41598-017-06466-8 (PMC5522483; doi:10.1038/s41598-017-06466-8)
Supplement: Supplementary file 2 — Supplementary Table S1 and S2 [file 41598_2017_6466_MOESM2_ESM.xls]

## Sheet: Supplemental table 1
Foodcode (IEO)	Food	Food	Category code
4000	APERITIVI (fino a 22 %vol)	SPIRITS (<22% vol)	I1
4001	BIRRA CHIARA SPECIALE (5.3 - 6.0 %vol)	BEER, LIGHT ALE (5.3 - 6.0 %vol)	I1
4003	GRAPPA	GRAPPA	I1
4004	LIQUORI DA DESSERT (tra 31 e 35 %vol)	SPIRITS (31-35%vol)	I1
4006	MARSALA TIPICO	MARSALA WINE	I1
4009	VINO BIANCO (13 %vol)	WINE, WHITE (13 %vol)	I1
4010	VINO ROSSO (13,5 %vol)	WINE, RED (13,5 %vol)	I1
8056	BIRRA CHIARA DOPPIO MALTO (6.2 - 12.0 %vol)	BEER, LIGHT ALE DOUBLE MALT (6.2 - 12.0 % vol)	I1
8060	BIRRA SCURA DOPPIO MALTO (6.4 - 15.0 %vol)	BEER, STOUT DOUBLE MALT (6.4 - 15.0 % vol)	I1
8062	BIRRA ANALCOLICA (0.3 - 0.5 %vol)	BEER, NON-ALCOHOLIC (0.3 - 0.5% vol)	I1
8063	BIRRA LEGGERA o LIGHT (2.5 - 3.4 %vol)	BEER, MILD or LIGHT (2.5 - 3.4 %vol)	I1
8791	SPUMANTE ALTA GRADAZIONE	SPARKLING WINE, HIGH ALCOHOL CONTENT	I1
9053	BIRRA NS	BEER, unspecified	I1
9700	VINO BIANCO COMUNE DA TAVOLA (11,5 %vol)	WINE, WHITE, common (11.5 %vol)	I1
9701	VINO ROSSO COMUNE DA TAVOLA (12 %vol)	WINE, RED, common (12 %vol)	I1
9702	VINO ROSATO (12 %vol)	WINE, ROSE' (12 %vol)	I1
100232	AMARI AD ALTA GRADAZIONE (superiori a 35 %vol)	SPIRITS (>35% vol)	I1
100235	CHAMPAGNE	CHAMPAGNE	I1
100242	PORTO	PORT WINE	I1
100245	SPUMANTI SECCHI	SPARKLING WINE, DRY	I1
609024	BIRRA SCURA SPECIALE (5.3 - 6.0 %vol)	BEER, STOUT (5.3 - 6.0 % vol)	I1
700639	VODKA	VODKA	I1
712023	RHUM	RHUM	I1
777015	VANIGLIA, estratto alcolico	VANILLA EXTRACT, with alcohol	I1
888014	GIN	GIN	I1
999905	VINO ROSATO (11 %vol)	WINE, ROSE' (11 %vol)	I1
1300	ACCIUGHE o ALICI [ENGRAULIS ENCHRASICHOL]	ANCHOVIES	I10
1304	CALAMARO [LOLIGO VULGARIS]	SQUID	I10
1307	COZZA o MITILO [MYTILUS EDULIS]	MUSSELS	I10
1309	GAMBERO [CRANGON VULGARIS]	BROWN SHRIMP	I10
1313	MERLUZZO [MERLUCCIUS MERLUCCIUS]	HAKE	I10
1315	PALOMBO [MUSTELUS MUSTELUS]	SMOOTH DOGFISH	I10
1316	POLPO [OCTOPUS VULGARIS]	OCTOPUS	I10
1319	SARDA [SARDINA PILCHARDUS]	SARDINES	I10
1320	SEPPIA [SEPIA OFFICINALIS]	CUTTLEFISH	I10
1321	SGOMBRO O MACCARELLO [SCOMBER SCOMBRUS]	MACKEREL	I10
1322	SOGLIOLA [SOLEA SOLEA]	DOVER SOLE	I10
1323	SPIGOLA [MORONE LABRAX], SELVATICA	SEA BASS	I10
1325	TONNO [THUNNUS THYNNUS]	TUNA	I10
1328	VONGOLA [AMIGDALA DECUSSATA]	CLAMS	I10
1501	ACCIUGHE o ALICI SOTT'OLIO	ANCHOVIES, canned in oil	I10
1507	BACCALA' [MERLUCCIUS MERLUCCIUS], ammollato	COD or HAKE, dried and salted, soaked in water	I10
1510	SALMONE IN SALAMOIA	SALMON, canned in brine	I10
1514	TONNO SOTT'OLIO, sgocciolato	TUNA, canned in oil, drained	I10
1515	TONNO IN SALAMOIA, sgocciolato	TUNA, canned in brine, drained	I10
1516	CAVIALE, UOVA DI STORIONE	CAVIAR, STURGEON ROE	I10
5001	BASTONCINI DI PESCE SURGELATI, MERLUZZO	HAKE, COATED IN CRUMBS, frozen	I10
8725	BOTTARGA, UOVA DI CEFALO MUGGINE	BOTTARGA, GREY MULLET, ROE	I10
8733	ORATA [SPARUS AURATUS] SELVATICA, FILETTI	DORY, fillet	I10
9069	MOLLUSCHI NS	MOLLUSCS, unspecified	I10
100097	GAMBERETTI DI LAGO [ASTACUS spp]	CRAYFISH or CRAWFISH	I10
100106	PESCE PERSICO [PERCA FLUVIATILIS]	PERCH	I10
100110	PESCE SPADA [XIPHIAS GLADIUS]	SWORDFISH	I10
100121	CALAMARO SURGELATO	SQUID, frozen	I10
100122	GAMBERETTI SURGELATI	SHRIMP or PRAWN, frozen	I10
700384	SGOMBRO, FILETTI SOTT'OLIO	MACKEREL, canned in oil	I10
700405	SALMONE [SALMO SALAR]	SALMON	I10
700407	SALMONE AFFUMICATO	SALMON, smoked	I10
700418	GRANCHIO [CALLINECTES SAPIDUS]	CRAB	I10
701264	PESCE NS, CON LISCA	FINFISH, unspecified	I10
888006	SURIMI	SURIMI (fish products)	I10
401	ALBICOCCHE [PRUNUS ARMENIACA]	APRICOTS	I11
402	AMARENE [PRUNUS CERASUS]	SOUR CHERRIES	I11
403	ANANAS [ANANAS SATIVUS]	PINEAPPLE	I11
404	ARANCE [CITRUS AURANTIUM]	ORANGES	I11
406	BANANA [MUSA SAPIENTIUM]	BANANAS	I11
407	CILIEGE [PRUNUS AVIUM]	CHERRIES	I11
408	COCOMERO [CITRULLUS VULGARIS]	WATERMELON	I11
409	FICHI [FICUS CARICA]	FIGS	I11
411	FRAGOLE [FRAGARIA VESCA]	STRAWBERRIES	I11
412	LAMPONI [RUBUS IDAEUS]	RASPBERRIES	I11
413	LIMONE [CITRUS LIMONUM]	LEMONS	I11
415	KAKI O LOTI [DIOSPYROS KAKI]	PERSIMMONS	I11
416	MANDARANCI e CLEMENTINE	TANGERINES	I11
417	MANDARINI [CITRUS NOBILIS]	MANDARINE ORANGES	I11
418	MELAGRANE [PUNICA GRANATUM]	POMEGRANATE	I11
419	MELA [PYRUS MALUS]	APPLES, ns	I11
421	MELONE D'ESTATE [CUCUMIS MELO]	MELON, CANTALOUPE	I11
422	MELONE D'INVERNO [CUCUMIS MELO, CV INDORUS]	MELON, HONEYDEW	I11
423	NESPOLE DEL GIAPPONE [ERIOBOTRYA JAPONICA]	LOQUATS or MEDLARS	I11
424	PERA [PYRUS COMMUNIS], senza buccia	PEARS, without peel	I11
425	PESCA [PRUNUS PERSICA]	PEACHES, ns	I11
426	POMPELMO [CITRUS PARADISI]	GRAPEFRUIT	I11
427	PRUGNE [PRUNUS DOMESTICA]	PLUMS	I11
428	UVA [VITIS VINIFERA]	GRAPES	I11
429	KIWI [ACTINIDIA DELICIOSA]	KIWI FRUITS	I11
501	ARACHIDI [ARACHIS HYPOGEA], crude	PEANUTS, raw	I11
502	ARACHIDI TOSTATE	PEANUTS, roasted	I11
504	CASTAGNE, secche	CHESTNUTS	I11
506	FICHI, secchi	FIGS, dried	I11
508	MANDORLE DOLCI [PRUNUS COMMUNIS]	ALMONDS, fresh	I11
509	NOCI [JUGLANS REGIA], fresche	WALNUTS, fresh	I11
510	NOCI, secche	WALNUTS, dried	I11
511	NOCCIOLE [CORYLUS AVELLANA]	HAZELNUTS, dried	I11
512	PINOLI [PINUS PINEA]	PINE NUTS	I11
513	PRUGNE, secche	PRUNES	I11
514	UVA SULTANINA/UVETTA, UVA SECCA	RAISINS	I11
523	PESCA SCIROPPATA	PEACHES, canned in syrup	I11
524	NOCE DI COCCO [COCOS NUCIFERA]	COCONUTS	I11
9002	FRUTTA COTTA con zucchero	COOKED FRUIT, with sugar	I11
100182	LIMETTE [CITRUS AURANTIFOLIA]	LIMES	I11
100183	MORA DI GELSO [MORUS NIGRA]	MULBERRIES	I11
100184	MORA DI ROVO [RUBUS FRUTICOSUS]	BLACKBERRIES	I11
500021	MIRTILLO NERO [VACCINIUM MYRTILLUS]	BLUEBERRIES or BILBERRIES	I11
500038	ALBICOCCHE, polpa secca	APRICOTS, dried	I11
700606	PISTACCHI [PISTACIA VERA], freschi	PISTACHIO NUTS, fresh	I11
701109	PISTACCHI, tostati e salati	PISTACHIO NUTS, roasted and salted	I11
701384	ARACHIDI, tostate e salate	PEANUTS, roasted and salted	I11
805867	MANGO [MANGIFERA INDICA]	MANGOES	I11
805874	PAPAYA [CARICA PAPAYA]	PAW PAW, PAPAYAS	I11
900077	FRUTTA, secca	DRIED FRUIT NS	I11
999692	AVOCADO [PERSEA GRATISSIMA]	AVOCADO	I11
405	SPREMUTA DI ARANCIA	JUICE, ORANGE, fresh	I12
414	SUCCO DI LIMONE, fresco	JUICE, LEMON, fresh	I12
3006	SUCCO DI FRUTTA	JUICE, FRUIT	I12
8026	SUCCO DI ARANCIA, concentrato	JUICE, ORANGE, concentrated	I12
9004	SUCCO DI ARANCIA, non zuccherato	JUICE, ORANGE, unsweetened	I12
19070	SUCCO TROPICALE	JUICE, TROPICAL	I12
53018	SUCCO DI PESCA	JUICE, PEACH	I12
53020	SUCCO DI POMPELMO, zuccherato	JUICE, GRAPEFRUIT, sweetened	I12
53021	SUCCO DI UVA, non zuccherato	JUICE, GRAPE, unsweetened	I12
100201	SUCCO DI ALBICOCCA	JUICE, APRICOT	I12
100203	SPREMUTA DI POMPELMO, fresco	JUICE, GRAPEFRUIT, fresh	I12
500029	SUCCO DI PERA	JUICE, PEAR	I12
608533	SUCCO DI LIMONE	JUICE, LEMON	I12
805605	SUCCO DI CAROTE	JUICE, CARROT	I12
805698	SUCCO DI POMODORO	JUICE, TOMATO	I12
805913	SUCCO DI ANANAS	JUICE, PINEAPPLE	I12
805914	SUCCO DI MELA, non zuccherato	JUICE, APPLE, unsweetened	I12
805922	SUCCO DI POMPELMO, non zuccherato	JUICE, GRAPEFRUIT, unsweetened	I12
900074	SUCCO DI ARANCIA E POMPELMO, non zuccherato	JUICE, ORANGE AND GRAPEFRUIT, unsweetened	I12
2017	MIELE	HONEY	I14
1060	AGNELLO [OVIS AGNUS], senza grasso visibile	LAMB, LEG, without visible fat	I15
8786	AGNELLO, COSCIO, senza grasso visibile, cotto al forno	LAMB, LEG, without visible fat, cooked, oven	I15
100034	AGNELLO, CARNE SEMIGRASSA	LAMB, FAT AND LEAN MEAT	I15
100	FAGIOLI [PHASEOLUS VULGARIS]	BEANS	I16
101	FAGIOLINI [PHASEOLUS VULGARIS]	FRENCH BEANS or GREEN BEANS	I16
102	FAVE [VICIA FABA]	BROAD BEANS	I16
103	PISELLI [PISUM SATIVUM]	PEAS	I16
201	CECI [CICER ARIETINUM], secchi	CHICK PEAS, dried	I16
202	FAGIOLI, secchi	BEANS, dried	I16
203	FAVE, secche, sgusciate	BROAD BEANS, dried, shelled	I16
204	LENTICCHIE [LENS ESCULENTA], secche	LENTILS, dried	I16
205	LUPINI [LUPINUS ALBUS] DEAMARIZZATI	LUPINS, MATURE SEEDS	I16
350	SOIA, GERMOGLI	SOYA, SPROUTS	I16
8030	FAGIOLI ADUKI [VIGNA ANGULARIS], secchi	ADUKI BEANS, dried	I16
8033	FAGIOLI MUNG [PHASEOLUS AUREUS], secchi	MUNG BEANS, dried	I16
100055	LECITINA DI SOIA	LECITHIN, SOY	I16
100139	FAGIOLI IN SCATOLA	BEANS, canned	I16
100140	LENTICCHIE IN SCATOLA	LENTILS, canned	I16
100141	PISELLI IN SCATOLA	PEAS, canned	I16
100142	PISELLI SURGELATI	PEAS, frozen	I16
700082	CECI IN SCATOLA	CHICK PEAS, canned	I16
700483	FAGIOLINI IN SCATOLA	FRENCH BEANS or GREEN BEANS, canned	I16
805712	PISELLI IN SCATOLA, sgocciolati	PEAS, canned, drained	I16
900	MARGARINA MISTA	MARGARINE (ANIMAL AND VEGETABLE FAT)	I17
8069	MARGARINA PANETTO VEGETALE	MARGARINE VEGETABLE HARD	I17
606010	BURRO DI ARACHIDI	PEANUT BUTTER	I17
1600	LATTE DI CAPRA	MILK, GOAT	I18
1602	LATTE DI VACCA, INTERO PASTORIZZATO	MILK, COW, WHOLE PASTEURIZED	I18
1603	LATTE DI VACCA, PARZIALMENTE SCREMATO PASTORIZZATO	MILK, COW, SEMI-SKIMMED PASTEURIZED	I18
1604	LATTE DI VACCA, SCREMATO PASTORIZZATO	MILK, COW, SKIMMED PASTEURIZED	I18
1611	LATTE CONCENTRATO	MILK, CONCENTRATED	I18
1620	LATTE DI VACCA, INTERO, in polvere	MILK, COW, WHOLE, POWDER	I18
1622	LATTE DI VACCA, SCREMATO, in polvere	MILK, COW, SKIMMED, POWDER	I18
700428	LATTE DI VACCA, PARZIALMENTE SCREMATO UHT	MILK, COW, SEMI-SKIMMED, UHT	I18
700429	LATTE DI VACCA, SCREMATO UHT	MILK, COW, SKIMMED, UHT	I18
805018	LATTE DI VACCA, INTERO UHT	MILK, COW, WHOLE, UHT	I18
901	OLIO DI OLIVA	VEGETABLE OIL, OLIVE	I19
902	OLIO DI SEMI VARI	VEGETABLE OIL, MIXED SEEDS	I19
904	OLIO DI COCCO	VEGETABLE OIL, COCONUT	I19
905	OLIO DI COLZA	VEGETABLE OIL, RAPE	I19
906	OLIO DI SEMI DI GIRASOLE	VEGETABLE OIL, SUNFLOWERSEED	I19
907	OLIO DI SEMI DI MAIS	VEGETABLE OIL, CORN	I19
908	OLIO DI PALMA	VEGETABLE OIL, PALM	I19
909	OLIO DI SESAMO	VEGETABLE OIL, SESAME	I19
911	OLIO DI VINACCIOLO	VEGETABLE OIL, GRAPESEED	I19
9023	OLIO NS	VEGETABLE OIL, unspecified	I19
9044	OLIO DI MAIS VITAMINIZZATO	VEGETABLE OIL, CORN, VITAMINS FORTIFIED	I19
9068	OLIO DI SEMI NS	VEGETABLE OIL, unspecified SEEDS	I19
100166	OLIO DI SEMI DI ARACHIDI	VEGETABLE OIL, PEANUT	I19
702901	OLIO DI OLIVA EXTRAVERGINE	VEGETABLE OIL, OLIVE, EXTRAVIRGIN	I19
888016	OLIO DI LINO	VEGETABLE OIL, LINEN	I19
1003	BOVINO, VITELLONE, 15-18 MESI, CARNE MAGRA, con grasso visibile	BEEF, 15-18 MONTHS, LEAN MEAT, with visible fat	I2
1005	BOVINO, VITELLONE, 15-18 MESI, CARNE GRASSA, con grasso visibile	BEEF, 15-18 MONTHS, FAT MEAT, with visible fat	I2
1006	BOVINO [BOS TAURUS], VITELLO, 4 MESI, CARNE MAGRA, senza grasso visibile	BEEF, VEAL, 4 MONTHS, LEAN MEAT, without visible fat	I2
1202	VITELLO, CORATELLA	VEAL, MIXED OFFAL	I2
8020	BOVINO, VITELLO, 4 MESI, CARNE SEMIGRASSA, senza grasso visibile	BEEF, VEAL, 4 MONTHS, FAT AND LEAN MEAT, without visible fat	I2
8653	BOVINO, VITELLONE, 15-18 MESI, costata, senza grasso visibile	BEEF, 15-18 MONTHS, fore rib, without visible fat	I2
8654	BOVINO, VITELLONE, 15-18 MESI, fesa, senza grasso visibile	BEEF, 15-18 MONTHS, fesa, without visible fat	I2
8659	BOVINO, VITELLONE, 15-18 MESI, scamone, senza grasso visibile	BEEF, 15-18 MONTHS, "scamone", without visible fat	I2
8661	BOVINO, VITELLONE, 15-18 MESI, copertina di sotto, copertina di spalla, sottospalla, collo, senza grasso visibile	BEEF, 15-18 MONTHS, "copertina di sotto, copertina di spalla, sottospalla", neck, without visible fat	I2
8663	BOVINO, VITELLONE, 15-18 MESI, pancia, biancostato, punta di petto, senza grasso visibile	BEEF, 15-18 MONTHS, flank, "biancostato", brisket, without visible fat	I2
8705	CARNE BOVINA PRESSATA (IN SCATOLA)	BEEF MEAT, PRESSED (canned)	I2
8800	BOVINO, VITELLONE, 15-18 MESI, TAGLI POSTERIORI, senza grasso visibile	BEEF, 15-18 MONTHS, BACK CUTS, without visible fat	I2
1	FRUMENTO DURO [TRITICUM DURUM]	WHEAT, DURUM	I20
2	FRUMENTO TENERO [TRITICUM AESTIVUM]	WHEAT, AESTIVUM	I20
3	MAIS [ZEA MAYS]	CORN	I20
4	ORZO [HORDEUM VULGARE], PERLATO	BARLEY, PEARL	I20
9	FARINA DI AVENA	FLOUR, OAT	I20
10	FARINA DI FRUMENTO, INTEGRALE	FLOUR, WHEAT, WHOLEMEAL	I20
11	FARINA DI FRUMENTO, TIPO 0	FLOUR, WHEAT, TYPE 0	I20
12	FARINA DI FRUMENTO, TIPO 00	FLOUR, WHEAT, TYPE 00 (FINE GROUND)	I20
13	FARINA DI MAIS	FLOUR, CORN	I20
14	FARINA DI ORZO	FLOUR, BARLEY	I20
15	FARINA DI RISO	FLOUR, RICE	I20
17	SEMOLA	MEAL, WHEAT DURUM or SEMOLINA	I20
50	PASTA DI SEMOLA	PASTA	I20
51	PASTA ALL'UOVO, secca	PASTA, dried, made with eggs	I20
53	TORTELLINI, freschi	TORTELLINI, fresh	I20
74	GERME DI GRANO	WHEAT GERM	I20
3100	FARINA DI CASTAGNE	FLOUR, CHESTNUT	I20
9005	POLENTA	POLENTA (porridge made with corn flour and salted water)	I20
9039	MAIS DOLCE IN SCATOLA	SWEETCORN, canned, drained	I20
19021	FARINA DI GRANO DURO	FLOUR, DURUM WHEAT	I20
19022	FARINA DI SEGALE, integrale	FLOUR, RYE, dark	I20
30039	CRUSCA DI GRANO	WHEAT BRAN	I20
60091	PASTA DI SEMOLA INTEGRALE	PASTA, WHOLEMEAL	I20
100143	AMIDO NS	STARCH, unspecified	I20
600009	AVENA [AVENA SATIVA]	OAT	I20
600010	QUINOA, crudo	QUINOA, raw	I20
600012	FARRO	SPELT	I20
600013	MIGLIO	COMMON MILLET	I20
700011	MALTO D'ORZO, in polvere	BARLEY MALT, powder	I20
700080	FARINA DI CECI	FLOUR, CHICK PEA	I20
702210	SPAGHETTI DI SOIA	SOY SPAGHETTI	I20
805470	FARINA DI GRANO SARACENO	FLOUR, BUCKWHEAT	I20
900018	PASTA ALL'UOVO, fresca	PASTA, fresh, made with eggs	I20
999834	FARINA DI COCCO	FLOUR, COCONUT	I20
1020	CAVALLO [EQUUS CABALUS], senza grasso visibile	HORSE, without visible fat	I21
1040	SUINO, CARNE SEMIGRASSA, senza grasso visibile	PORK, FAT AND LEAN MEAT, without visible fat	I21
1041	SUINO, [SUS SCROFA], CARNE GRASSA, senza grasso visibile	PORK, FAT MEAT, without visible fat	I21
1043	SUINO, LEGGERO, bistecca, senza grasso visibile	PORK, LEAN, steak, without visible fat	I21
1044	SUINO, LEGGERO, coscio, senza grasso visibile	PORK, LEAN, leg, without visible fat	I21
1140	COPPA O CAPOCOLLO	COPPA or CAPOCOLLO (pork meat, salted, raw)	I21
1147	PROSCIUTTO COTTO	HAM	I21
1148	SALAME MILANO	SALAMI "Milano" type	I21
1149	SALSICCIA DI SUINO, fresca	SAUSAGES, PORK MEAT, raw	I21
1150	SALSICCIA DI SUINO, secca	SAUSAGES, PORK MEAT, dried	I21
1151	WURSTEL	FRANKFURTERS o VIENNA SAUSAGES	I21
1152	SALSICCIA DI FEGATO	SAUSAGES, LIVER	I21
1155	MORTADELLA DI SUINO	MORTADELLA (pork meat)	I21
1244	SUINO, FEGATO	PORK, LIVER	I21
1903	PANCETTA DI MAIALE	PANCETTA (pork meat, salted, raw)	I21
8503	COPPA PARMA	COPPA PARMA (pork meat, salted, raw)	I21
8504	SALAME CACCIATORE	SALAMI "Cacciatore" type	I21
8506	SALAME FELINO	SALAMI "Felino" type	I21
8670	SUINO, LEGGERO, lombo, senza grasso visibile	PORK, LIGHT, "lombo", without visible fat	I21
8671	SUINO, LEGGERO, spalla, senza grasso visibile	PORK, LIGHT, "shoulder", without visible fat	I21
8673	SUINO, LEGGERO, bistecca, senza grasso visibile, saltata in padella	PORK, LIGHT, steak, without visible fat, cooked, pan fried	I21
8674	SUINO, PESANTE, coscio, senza grasso visibile	PORK, HEAVY, leg, without visible fat	I21
8676	SUINO, PESANTE, spalla, senza grasso visibile	PORK, HEAVY, shoulder, without visible fat	I21
8710	PROSCIUTTO CRUDO, disossato	PROSCIUTTO CRUDO (PORK MEAT, SALTED, RAW, ONLY MEAT), boneless	I21
8712	PROSCIUTTO CRUDO DI MONTAGNA	PROSCIUTTO CRUDO (PORK MEAT, SALTED, RAW), mountain type	I21
8713	PROSCIUTTO CRUDO DI PARMA	PROSCIUTTO CRUDO (PORK MEAT, SALTED, RAW) "PARMA" type	I21
8714	PROSCIUTTO CRUDO DI PARMA, senza grasso visibile	PROSCIUTTO CRUDO (PROK MEAT, SALTED, RAW), "PARMA" type, without visible fat	I21
8715	PROSCIUTTO CRUDO SAN DANIELE	PROSCIUTTO CRUDO (PROK MEAT, SALTED, RAW), "SAN DANIELE" type	I21
9061	PROSCIUTTO CRUDO NS	PROSCIUTTO CRUDO (PORK MEAT, SALTED, RAW), unspecified	I21
11198	SALAME NAPOLI	SALAMI "Napoli" type	I21
19065	PROSCIUTTO COTTO, AFFUMICATO	HAM, SMOKED	I21
100061	BRESAOLA	BRESAOLA (lean beef meat, salted, raw)	I21
100075	SALAME DI SUINO	SALAMI, only pork meat	I21
700447	PANCETTA AFFUMICATA o BACON	BACON (pork meat, salted, smoked)	I21
700478	SPECK	SPECK (pork meat, salted, raw)	I21
18	TAPIOCA [MANIHOT UTILISSIMA]	TAPIOCA	I22
381	PATATE [SOLANUM TUBEROSUM]	POTATOES	I22
3002	PATATE, FECOLA	STARCH, POTATO	I22
50399	PATATE DOLCI [IPOMAEA BATATAS]	BATATAS or SWEETPOTATOES	I22
1071	TACCHINO, COSCIA	TURKEY HEN, LEG, with skin	I23
1081	CONIGLIO, CARNE MAGRA	RABBIT, LEAN MEAT	I23
8677	POLLO, [GALLUS GALLUS], INTERO, con pelle	CHICKEN, WHOLE, with skin	I23
8678	POLLO, INTERO, senza pelle	CHICKEN, WHOLE, without skin	I23
8685	POLLO, FUSO (COSCIA), con pelle	CHICKEN, LEG-LOWER PART, with skin	I23
8686	POLLO, FUSO (COSCIA), senza pelle	CHICKEN, LEG-LOWER PART, without skin	I23
8689	POLLO, PETTO, senza pelle	CHICKEN, BREAST, without skin	I23
8690	POLLO, PETTO, senza pelle, saltato in padella	CHICKEN BREAST, without skin, cooked, pan fried	I23
8692	POLLO, SOVRACOSCIO, senza pelle	CHICKEN, OVER LEG PART, without skin	I23
8694	POLLO, SOVRACOSCIO, senza pelle, cotto al forno	CHICKEN, OVER LEG PART, without skin, cooked, oven	I23
8697	TACCHINO, FESA (PETTO), senza pelle	TURKEY, BREAST, without skin	I23
8698	TACCHINO, FESA (PETTO), senza pelle, saltata in padella	TURKEY, BREAST, without skin, cooked, pan fried	I23
8707	PATE' DI FEGATO	PATE', LIVER	I23
8784	TACCHINO, [MELEAGRIS GALLOPAVO], INTERO, con pelle	TURKEY HEN, WHOLE, with skin	I23
5	RISO [ORYZA SATIVA], BRILLATO	RICE, WHITE, POLISHED	I24
60089	RISO, TIPO PARBOILED	RICE, WHITE PARBOILED	I24
500010	RISO INTEGRALE, crudo	RICE BROWN, raw	I24
800062	INSALATA DI RISO	RICE SALAD (prepared from recipe)	I24
3007	ARANCIATA IN LATTINA	CARBONATED DRINK, ORANGE FLAVOR	I25
3008	BEVANDA A BASE DI COLA	CARBONATED DRINK, COLA	I25
8061	BITTER	BITTER	I25
666009	BEVANDE GASSATE DIETETICHE	CARBONATED DRINK, LIGHT	I25
777021	ACQUA TONICA	CARBONATED DRINK, TONIC WATER	I25
2021	ZUCCHERO (Saccarosio)	SUGAR	I26
666006	DOLCIFICANTE ASPARTAME	SWEETENER, ASPARTAME	I26
666007	DOLCIFICANTE FRUTTOSIO	SWEETENER, FRUCTOSE	I26
666008	DOLCIFICANTE A BASE DI SACCARINA	SWEETENER, SACCHARIN BASED	I26
805958	ZUCCHERO DI CANNA, GREZZO	SUGAR, CANE, BROWN	I26
888011	SCIROPPO DI MALTO	SYRUP, MALT	I26
72	BRIOCHE o CROISSANT	CROISSANT	I27
2001	CANDITI	CANDIED FRUITS	I27
2002	CANNOLI ALLA CREMA	FLAKY PASTRY ROLL, custard filling, or ECLAIRS	I27
2003	CARAMELLE DURE	PASTILLES or CANDIES, HARD	I27
2004	CARAMELLE MORBIDE, MOU	PASTILLES or CANDIES, TOFFEE	I27
2005	CIOCCOLATO FONDENTE	CHOCOLATE, plain	I27
2006	CIOCCOLATO AL LATTE	CHOCOLATE, milk	I27
2007	CIOCCOLATO GIANDUIA	CHOCOLATE, "Gianduia" type	I27
2008	CREMA DI CACAO E NOCCIOLE	CHOCOLATE AND HAZELNUT SPREAD	I27
2009	CROSTATA CON MARMELLATA	TART, JAM	I27
2010	GELATO FIOR DI LATTE	ICE CREAM, MILK	I27
2011	GHIACCIOLO ALL'ARANCIO	FROZEN DESSERTS, ICE POPS, orange	I27
2012	GOMME DA MASTICARE	CHEWING GUM	I27
2013	MARMELLATA (NORMALI E TIPO FRUTTA VIVA)	JAM, MIXED FRUITS	I27
2014	MERENDINE TIPO PAN DI SPAGNA	CAKES, COMMERCIALLY PREPARED, "sponge cake" type	I27
2015	MERENDINE CON MARMELLATA	CAKES, COMMERCIALLY PREPARED, with jam	I27
2018	PANETTONE	PANETTONE (Christmas cake)	I27
2019	TORTA MARGHERITA	CAKE "MARGHERITA" (kind of cake, without frosting or filling, like sponge cake)	I27
2027	BIGNE'	CHOUX BUNS or CREAM PUFF	I27
3000	CACAO AMARO, in polvere	COCOA, unsweetened, powder	I27
3012	CACAO DOLCE, in polvere, solubile	COCOA, sweetened, powder, soluble	I27
9026	MARMELLATA A RIDOTTO TENORE DI ZUCCHERO	JAM, REDUCED SUGAR	I27
9047	TIRAMISU'	TIRAMISU (dessert prepared from recipe)	I27
12983	LIQUIRIZIA DOLCE	LIQUORICE ALLSORTS	I27
12985	CIOCCOLATO CON NOCCIOLE	CHOCOLATE, with nuts	I27
12987	GELATO ALLA FRUTTA	ICE CREAM, FRUIT	I27
19007	BUDINO ALLA VANIGLIA	PUDDING, VANILLA, ready-to-eat	I27
19010	CARAMELLE ALLA FRUTTA	PASTILLES or CANDIES, FRUIT	I27
19012	CARAMELLE ALLA MENTA	PASTILLES or CANDIES, MINT	I27
19014	CIOCCOLATO BIANCO	CHOCOLATE, white	I27
19032	GELATO AL CIOCCOLATO	ICE CREAM, CHOCOLATE	I27
19048	MERENDINE AL CIOCCOLATO	CAKES, COMMERCIALLY PREPARED, with chocolate	I27
19061	PASTA SFOGLIA	FLAKY PASTRY or PUFF PASTRY	I27
100188	CEDRO CANDITO	CANDIED FRUITS, CITRON	I27
100191	MARMELLATA (ALBIC.,FICHI,MELE COT.,PESCHE, PRUGNE)	JAM (apricot, fig, quince, peach, plum)	I27
100192	MARMELLATA (AMARENE,CILIEGE,UVA,MARASCHE)	JAM (sour cherry, cherry, grape)	I27
100193	MARMELLATA DI ARANCE	JAM, ORANGE	I27
100225	CREMA PER PASTICCERIA	CUSTARD (prepared from recipe)	I27
100227	PAN DI SPAGNA	PAN DI SPAGNA (cake, type sponge cake)	I27
100230	TORTA AL CIOCCOLATO	CAKE with CHOCOLATE	I27
300122	PASTA FROLLA	SHORTCRUST PASTRY	I27
606512	LIMONE, SCORZA	LEMON, PEEL	I27
700452	CREME CARAMEL	CREME CARAMEL	I27
701302	PASTICCINI AL COCCO	COOKIES or BISCUITS, with COCONUT	I27
702404	ARANCE, SCORZA	ORANGE, PEEL	I27
742070	CONO PER GELATO	CONE, WAFER FOR ICE CREAM	I27
800188	BUDINO AL CIOCCOLATO	PUDDING, CHOCOLATE, ready-to-eat	I27
805941	MARMELLATA DI ALBICOCCHE	JAM, APRICOT	I27
805951	MARMELLATA DI PRUGNE	JAM, PLUMS	I27
900085	BRIOCHE o CROISSANT CON MARMELLATA	CROISSANT, JAM FILLING	I27
900094	BRIOCHE o CROISSANT CON CREMA	CROISSANT, CUSTARD FILLING	I27
900104	CONFETTI	CONFETTI SUGAR-COATED ALMOND	I27
900503	PASTA DI MANDORLE	ALMOND PASTE (prepared from recipe)	I27
301	AGLIO [ALLIUM SATIVUM], fresco	GARLIC, fresh	I28
302	AGRETTI [LEPIDUM SATIVUM]	GARDEN CRESS	I28
303	ASPARAGI DI BOSCO [ASPARAGUS OFFICINALIS]	ASPARAGUS, WILD FROM WOOD	I28
304	ASPARAGI DI CAMPO	ASPARAGUS, WILD FROM FIELD	I28
305	ASPARAGI DI SERRA	ASPARAGUS, GREENHOUSE	I28
306	BARBABIETOLE ROSSE [BETA VULGARIS, CV RAPA, FORMA RUBRA]	BEETROOT	I28
307	BIETA [BETA VULGARIS, CV CICLA]	SWISS CHARD	I28
308	BROCCOLETTI DI RAPE [BRASSICA RAPA, CV ESCULENTA]	TURNIP TOPS	I28
309	BROCCOLO A TESTA [BRASSICA OLERACEA, CV BOTRYTIS CAPUT]	BROCCOLI, PURPLE SPROUTING	I28
310	CARCIOFI [CYNARA SCOLYMUS]	ARTICHOKE	I28
312	CAROTE [DAUCUS CAROTA]	CARROTS	I28
313	CAVOLFIORE [BRASSICA OLERACEA, CV BOTRYTIS CAULIFLAURA]	CAULIFLOWER	I28
314	CAVOLO BROCCOLO VERDE RAMOSO [BRASSICA OLERACEA CV BOTRITYS CIMOSA]	BROCCOLI, GREEN	I28
315	CAVOLI DI BRUXELLES [BRASSICA OLERACEA, CV GEMMIFERA]	BRUSSELS SPROUTS	I28
316	CAVOLO CAPPUCCIO VERDE [BRASSICA OLERACEA, CV CAPITATA ALBA]	CABBAGE, JANUARY KING	I28
317	CAVOLO CAPPUCCIO ROSSO [BRASSICA OLERACEA, CV CAPITATA RUBRA]	CABBAGE, RED	I28
318	CETRIOLI [CUCUMIS SATIVUS]	CUCUMBER	I28
319	CICORIA [CICHORIUM INTYBUS]	CHICORY (for cooking)	I28
320	CICORIA DA TAGLIO [CHICORIUM INTYBUS, CV BARBA DI FRATE]	CHICORY, LOOSE LEAF	I28
322	CIPOLLE [ALLIUM CEPA]	ONIONS	I28
323	CIPOLLINE [ALLIUM CEPA, CV PRAECOX]	SPRING ONIONS	I28
324	FINOCCHIO [PHOENICULUM VULGARE]	FENNEL	I28
325	FIORI DI ZUCCA [CUCURBITA PEPO]	PUMPKIN FLOWERS	I28
326	FOGLIE DI RAPA [BRASSICA RAPA]	TURNIP, GREEN LEAVES	I28
327	FUNGHI OVULI [AMANITA CAESARIA, OVULO EDULE]	MUSHROOMS, "OVULI" TYPE	I28
328	FUNGHI PORCINI [BOLETUS EDULIS]	MUSHROOMS, "PORCINO" TYPE	I28
329	FUNGHI PRATAIOLI, COLTIVATI [AGARICUS CAMPESTRIS]	MUSHROOMS, COMMON	I28
330	INDIVIA [CHICORIUM ENDIVIA]	ENDIVE	I28
331	LATTUGA [LACTUCA SATIVA]	LETTUCE	I28
333	LATTUGA DA TAGLIO [LACTUCA SATIVA, CV ACEPHALA]	LETTUCE, LOOSELEAF	I28
334	MELANZANE [SOLANUM MELONGEA]	AUBERGINE or EGGPLANT	I28
335	PEPERONCINI PICCANTI [CAPSICUM ANNUUM]	PEPPERS, CHILI, RED	I28
336	PEPERONI DOLCI [CAPSICUM ANNUUM]	PEPPERS, SWEET type	I28
337	PORRI [ALLIUM PORRUM]	LEEK	I28
338	PREZZEMOLO [PETROSELINUM SATIVUM], fresco	PARSLEY, fresh	I28
339	RADICCHIO ROSSO [CICHORIUM INTYBUS]	RADICCHIO, RED	I28
340	RADICCHIO VERDE [CICHORIUM INTYBUS]	RADICCHIO, GREEN	I28
341	RAPE [BRASSICA RAPA]	TURNIP	I28
342	RAVANELLI [RAPHANUS SATIVUS]	RED RADISH	I28
343	SEDANO [APIUM GRAVEOLENS]	CELERY	I28
345	SPINACI [SPINACIA OLERACEA]	SPINACH	I28
346	TARTUFO NERO [TUBER MELANOSPORUM]	TRUFFLE, black	I28
347	ZUCCA GIALLA [CUCURBITA MAXIMA]	PUMPKIN or SQUASH	I28
349	ZUCCHINE [CUCURBITA PEPO]	COURGETTES or ZUCCHINI	I28
390	POMODORI MATURI [SOLANUM LYCOPERSICUM]	TOMATOES, ripe	I28
391	POMODORI DA INSALATA [SOLANUM LYCOPERSICUM]	TOMATOES	I28
392	POMODORI, PELATI, IN SCATOLA CON LIQUIDO	TOMATOES, canned, whole contents	I28
590	OLIVE VERDI [OLEA EUROPEA]	OLIVES, green type	I28
591	OLIVE DA TAVOLA, conservate	OLIVES, in brine	I28
592	OLIVE NERE [OLEA EUROPEA SATIVA]	OLIVES, black type	I28
3001	POMODORO, CONSERVA (sostanza secca 30%)	TOMATO PUREE' (dry matter 30%)	I28
3018	DADI PER BRODO	SOUP CUBE	I28
3070	COSTE	SWISS CHARD	I28
5027	CAVOLO VERZA (BRASSICA OLERACEA, cv. Capitata)	CABBAGE, SAVOY	I28
8001	BASILICO [OCIMUM BASILICUM], fresco	BASIL, fresh	I28
8003	PREZZEMOLO, secco	PARSLEY, dried	I28
8004	ALLORO [LAURUS NOBILIS], secco	BAY LEAF, dried	I28
8006	ERBA CIPOLLINA [ALLIUM SCHOENOPRASUM], fresca	CHIVES, fresh	I28
8007	FINOCCHIO [PHOENICULUM VULGARE], SEMI	FENNEL, SEEDS	I28
8008	MENTA [MENTHA SPICATA], fresca	MINT, fresh	I28
8010	MAGGIORANA [MAJORANA HORTENSIS], secca	MARJORAM, dried	I28
8011	ORIGANO [ORIGANUM VULGARE], fresco	OREGANO, fresh	I28
8012	ORIGANO, secco macinato	OREGANO, dried ground	I28
8013	ROSMARINO [ROSMARINUS OFFICINALIS], fresco	ROSEMARY, fresh	I28
8015	SALVIA [SALVIA OFFICINALIS], fresca	SAGE, fresh	I28
8017	TIMO [THYMUS VULGARIS], fresco	THYME, fresh	I28
8019	ZAFFERANO [CROCUS SATIVUS]	SAFFRON	I28
8022	IRISH MOSS [CHONDRUS CRISPUS]	SEAWEED, IRISH MOSS	I28
8023	NORI [PORPHYRA LACINIATA], secca	SEAWEED, NORI, dried	I28
8024	KOMBU [LAMINARIA spp], secca	SEAWEED, KOMBU, dried	I28
8025	WAKAME [UNDARIA spp], secca	SEAWEED, WAKAME, dried	I28
8031	AGAR AGAR [EUCHEUMA spp], secco	AGAR, dried	I28
8032	DAIKON [RAPHUS SATIVUS]	DAIKON	I28
8035	GERMOGLI DI ERBA MEDICA [MEDICAGO SATIVA]	ALFA ALFA SPROUTS	I28
8036	FUNGHI SHIITAKE [LENTINUS EDODES], secchi	MUSHROOMS, SHIITAKE, dried	I28
8039	GIRASOLE, SEMI	SUNFLOWER, SEEDS	I28
8040	ZUCCA, SEMI	PUMPKIN, SEEDS	I28
8041	PAPAVERO, SEMI	COMMON POPPY, SEEDS	I28
8042	SESAMO, SEMI	SESAME, SEEDS	I28
9001	INSALATA NS	SALAD, unspecified	I28
9600	LINO, SEMI	LINSEED	I28
19064	POMODORI SOTT'OLIO	TOMATOES, canned in oil	I28
19067	SCALOGNO [ALLIUM ASCALONIUM]	SHALLOTS	I28
19072	VALERIANA [VALERIANELLA OLITORIA]	VALERIAN	I28
19073	VERDURA E LEGUMI, SURGELATI	VEGETABLES AND PULSES, MIXED, frozen	I28
100170	CARCIOFINI SOTT'OLIO	ARTICHOKE, canned in oil	I28
100171	CICORIA CATALOGNA [CHICORIUM INTYBUS, CV CATALOGNA]	CHICORY, Catalonia type	I28
100172	CRAUTI	SAUERKRAUT	I28
100173	FUNGHI IN SCATOLA	MUSHROOMS, canned	I28
100174	FUNGHI, secchi	MUSHROOMS, dried	I28
100175	FUNGHI SOTT'OLIO	MUSHROOMS, canned in oil	I28
100177	PEPERONI GIALLI [CAPSICUM ANNUUM, CV GROSSUM]	PEPPERS, YELLOW type	I28
100178	PEPERONI SOTT'ACETO	PEPPERS, pickled	I28
100180	POMODORO, CONCENTRATO (sostanza secca 18%)	TOMATO PUREE' (dry matter 18%)	I28
100181	SCAROLA [LACTUCA SCAROLA]	LETTUCE, "SCAROLA" TYPE	I28
100207	CANNELLA [CINNAMOMUM VERUM e AROMATICUM]	CINNAMON	I28
100217	NOCE MOSCATA [MYRISTICA FRAGRANS]	NUTMEG, ground	I28
100218	PAPRIKA [CAPSICUM ANNUUM], in polvere	PAPRIKA, powder	I28
100283	ZENZERO, in polvere	GINGER, powder	I28
100284	ERBE AROMATICHE (FOGLIE)	HERBS (LEAVES)	I28
100285	TARASACCO	DANDELION	I28
100292	POMODORO, CONCENTRATO (sostanza secca 25%)	TOMATO PUREE' (dry matter 25%)	I28
400093	CRESCIONE [NASTURTIUM OFFICINALIS]	WATER CRESS	I28
603501	AGLIO, in polvere	GARLIC, powder	I28
603551	FUNGHI PORCINELLI [LECINUM SCABRUM]	MUSHROOMS, "PORCINELLI" TYPE	I28
603552	FUNGHI CHIODINI [ARMILLARIA MELLEA]	MUSHROOMS, HONEY	I28
603554	FUNGHI GALLINACCI [CANTHARELLUS CIBARIUS FRIES]	MUSHROOMS, CHANTERELLE	I28
666010	DADI PER BRODO VEGETALE	SOUP CUBE, only VEGETABLE	I28
700105	CARCIOFI SURGELATI	ARTICHOKE, frozen	I28
700168	ORTICA [URTICA DIOICA]	NETTLES	I28
700169	RUCOLA [ERUCA SATIVA]	ARUGULA	I28
700178	POMODORI, secchi	TOMATOES, dried	I28
700484	ASPARAGI IN SCATOLA	ASPARAGUS, canned	I28
700485	BIETA IN SCATOLA	SWISS CHARD, canned	I28
700487	SPINACI IN SCATOLA	SPINACH, canned	I28
700819	CARCIOFINI SOTT'ACETO	ARTICHOKE, pickled	I28
701358	BRODO VEGETALE	BROTH, prepared with vegetables	I28
777010	CAPPERI SOTT'ACETO	CAPERS, pickled	I28
805678	CIPOLLE, secche	ONIONS, dried	I28
888003	CUMINO [CUMINUM CYMINUM], SEMI	CUMIN SEEDS	I28
900606	CETRIOLINI SOTT'ACETO	CUCUMBER, pickled	I28
900612	CIPOLLINE SOTT'ACETO	SPRING ONIONS, pickled	I28
900616	MELANZANE SOTT'OLIO	AUBERGINE or EGGPLANT, canned in oil	I28
999964	PEPE NERO [PIPER NIGRUM]	PEPPER, BLACK	I28
70	BISCOTTO PER LA PRIMA COLAZIONE	BISCUITS or COOKIES, semi-sweet	I3
80	BISCOTTI WAFERS	BISCUITS or COOKIES, wafers	I3
81	BISCOTTI SAVOIARDO	BISCUITS or COOKIES, "SAVOIARDO"	I3
10098	BISCOTTI RICOPERTI AL CIOCCOLATO	BISCUITS or COOKIES, coated with chocolate	I3
450085	BISCOTTI FROLLINI	BISCUITS or COOKIES, plain	I3
701307	BISCOTTI INTEGRALI	BISCUITS or COOKIES, wholemeal	I3
1630	YOGURT DI LATTE INTERO	YOGHURT, WHOLE MILK	I30
1631	YOGURT DI LATTE PARZIALMENTE SCREMATO	YOGHURT, PARTIALLY SKIMMED MILK	I30
1632	YOGURT DI LATTE SCREMATO	YOGHURT, SKIMMED MILK	I30
1633	YOGURT DI LATTE INTERO ALLA FRUTTA ZUCCHERATO	YOGHURT, WHOLE MILK, SWEETENED, with FRUIT	I30
8027	YOGURT DI LATTE SCREMATO ALLA FRUTTA ZUCCHERATO	YOGHURT, SKIMMED MILK, with FRUIT, sweetened	I30
8053	YOGURT GRECO	YOGURT, GREEK	I30
8743	YOGURT CAPRINO	YOGHURT, GOATS	I30
9055	YOGURT DI LATTE SCREMATO ALLA FRUTTA NON ZUCCHERATO	YOGHURT, SKIMMED MILK, with FRUIT, unsweetened	I30
9056	YOGURT DI LATTE INTERO ZUCCHERATO	YOGHURT, WHOLE MILK, SWEETENED	I30
3017	TE', in foglie	TEA, LEAVES	I31
5026	TE' VERDE, in tazza	GREEN TEA, INFUSION	I31
9029	TE' DETEINATO, in tazza	TEA, BEVERAGE, decaffeinated	I31
9034	TISANA, in tazza	TEA HERBAL, INFUSION	I31
700459	TE', in tazza	TEA, BEVERAGE	I31
700460	TE' DETEINATO, in foglie	TEA, LEAVES, decaffeinated	I31
9030	CAFFE' ALL'AMERICANA, in tazza	COFFEE, American type, beverage	I32
9031	CAFFE' BAR, in tazza	COFFEE, "ESPRESSO", beverage	I32
9032	CAFFE' SOLUBILE, DECAFFEINATO, in tazza	COFFEE, INSTANT,DECAFFEINATED, beverage	I32
9033	CAFFE' SOLUBILE, in tazza	COFFEE, INSTANT, beverage	I32
700010	ORZO SOLUBILE o CAFFE' D'ORZO, in polvere	COFFEE SUBSTITUTE, BARLEY GRAIN, powder	I32
700012	ORZO SOLUBILE o CAFFE' D'ORZO, in tazza	COFFEE SUBSTITUTE, BARLEY GRAIN, beverage	I32
700796	CAFFE' MOKA, in tazza	COFFEE, "MOKA", beverage	I32
700798	CAFFE' DECAFFEINATO, in tazza	COFFEE, DECAFFEINATED, beverage	I32
705153	CAFFE' SOLUBILE, in polvere	COFFEE, INSTANT, powder	I32
208	SOIA [GLYCINE MAX], SEMI	SOYA, SEEDS	I33
1910	PANNA VEGETALE, a base di soia e grasso vegetale	VEGETABLE CREAM, soy and vegetable fats based	I33
3005	MAIONESE DI SOIA	MAYONNAISE, SOYA	I33
3016	LATTE DI MANDORLE, preparato da ricetta	ALMOND BEVERAGE (prepared from recipe)	I33
8037	MISO	MISO	I33
8038	TEMPEH	TEMPEH	I33
9057	YOGURT ALLA SOIA	SOYA YOGHURT	I33
606011	BURRO DI SOIA	SOYA BUTTER	I33
700637	LATTE DI SOIA	MILK, SOYA	I33
702207	SOIA, BISTECCA	SOYA, STEAK	I33
702208	SEITAN	WHEAT GLUTEN (SEITAN)	I33
702209	MUSCOLO DI GRANO	WHEAT'S MUSCLE	I33
805019	LATTE DI RISO	MILK, RICE	I33
888002	TOFU	TOFU	I33
888009	SHOYU, salsa di soia e grano	SHOYU	I33
888010	TAMARI, salsa di soia	TAMARI, SOYA SAUCE	I33
20	GRISSINI	BREAD-STICKS	I4
31	PANE, TIPO 0, pezzatura da 100g	BREAD, WHITE, TYPE "0" (loaf=100g)	I4
32	PANE, TIPO 00, pezzatura da 50g	BREAD, WHITE, TYPE "00" (loaf=50g)	I4
33	PANE INTEGRALE	BREAD, WHOLEMEAL	I4
34	PANINI ALL'OLIO	BREAD, prepared with oil	I4
35	PANE GRATTUGIATO	BREADCRUMBS	I4
73	FETTE BISCOTTATE	MELBA TOAST	I4
75	PIZZA CON POMODORO	PIZZA with tomatoes	I4
76	PIZZA CON POMODORO E MOZZARELLA	PIZZA with mozzarella and tomatoes	I4
77	FOCACCIA	FOCACCIA (kind of pizza without cheese and tomatoes)	I4
78	CRACKERS SALATI	CRACKERS, UNSALTED TOP	I4
82	CRACOTTE	CRACKERS, SALTED TOP	I4
382	PATATINE IN SACCHETTO	POTATO CRIPS, PLAIN	I4
3003	LIEVITO DI BIRRA, compresso	YEAST, BAKERS, compressed	I4
3009	POP CORN	POP CORN	I4
19038	GRISSINI INTEGRALI	BREAD-STICKS, WHOLEMEAL	I4
19055	PANE ALLE OLIVE	BREAD, prepared with olives	I4
19056	GALLETTE DI MAIS	HARDTACK, CORN	I4
19057	GALLETTE DI RISO	HARDTACK, RICE	I4
30097	PANE DI SEGALE	BREAD, RYE	I4
60088	PANE AL LATTE	BREAD, prepared with milk	I4
60092	CRACKERS INTEGRALI	CRACKERS, CHEESE	I4
60093	FETTE BISCOTTATE, INTEGRALI	MELBA TOAST, WHOLEMEAL	I4
100154	PANE COMUNE, pezzatura da 250g	BREAD, WHITE, plain	I4
600050	PANCARRE' AMERICANO COMUNE	BREAD WHITE, COMMERCIALLY PREPARED (sandwich type)	I4
700016	SALATINI	WHEAT CRUNCHIES	I4
700019	PANE TOSTATO	BREAD, toasted	I4
701016	PANE DI SEGALE BISCOTTATO	BREAD, RYE, TOASTED	I4
701337	PANE DI GRANO DURO	BREAD, DURUM WHEATor SEMOLINA BREAD	I4
805548	PANE DI GRANO E SEGALE	BREAD, WHEAT AND RYE	I4
999073	CRACKERS NON SALATI	CRACKERS, WHOLEMEAL	I4
16	FIOCCHI DI AVENA	FLAKES, OAT	I5
19	FIOCCHI DI MAIS (CORNFLAKES)	FLAKES, CORN	I5
700015	FIOCCHI DI CRUSCA DI GRANO	FLAKES, BRAN	I5
700026	FIOCCHI DI RISO	FLAKES, RICE	I5
700027	RISO SOFFIATO	RICE KRISPIES	I5
701003	FIOCCHI D'ORZO	FLAKES, BARLEY	I5
999050	MUESLI	MUESLI, SWISS TYPE	I5
999057	CEREALI AGGREGATI	BREAKFAST CEREALS, AGGREGATED	I5
1719	PANNA, 35% di lipidi	CREAM (35% fat)	I6
1900	BURRO	BUTTER	I6
1901	LARDO	PORK FAT	I6
1902	STRUTTO O SUGNA	LARD	I6
1905	PANNA, 20% di lipidi (da cucina)	CREAM (20% fat)	I6
1906	PANNA, 30% di lipidi	CREAM (30% fat)	I6
3004	MAIONESE	MAYONNAISE	I6
1700	FORMAGGIO MOLLE DA TAVOLA (TIPO BEL PAESE)	SOFT CHEESE (BEL PAESE TYPE)	I7
1702	CACIOCAVALLO	CACIOCAVALLO CHEESE	I7
1708	EMMENTHAL	EMMENTAL CHEESE	I7
1710	FONTINA	FONTINA CHEESE	I7
1711	FORMAGGINO	PROCESSED CHEESE	I7
1713	GORGONZOLA	GORGONZOLA CHEESE	I7
1714	GRANA	GRANA CHEESE	I7
1715	GROVIERA	GROVIERA CHEESE	I7
1716	LATTERIA	LATTERIA CHEESE	I7
1717	MASCARPONE	MASCARPONE CHEESE	I7
1718	MOZZARELLA DI VACCA	MOZZARELLA CHEESE, COW	I7
1721	PECORINO	PECORINO CHEESE	I7
1723	RICOTTA DI PECORA	RICOTTA CHEESE, made from sheep milk	I7
1724	SCAMORZA	SCAMORZA CHEESE	I7
1725	STRACCHINO	STRACCHINO CHEESE	I7
1726	PARMIGIANO	PARMIGIANO CHEESE	I7
1799	SOTTILETTE	PROCESSED CHEESE, PLAIN, SLICES	I7
8054	FORMAGGIO CREMOSO SPALMABILE, LIGHT	SOFT CHEESE, LIGHT	I7
8752	RICOTTA DI BUFALA	RICOTTA CHEESE, made from buffalo milk	I7
8795	CACIOTTA MISTA, latte ovino e vaccino	CACIOTTA CHEESE, made with sheep and cow milk	I7
8796	CACIOTTINA VACCINA	CACIOTTINA CHEESE, made with cow milk	I7
11793	RICOTTA DI VACCA	RICOTTA CHEESE, made from cow milk	I7
11796	MOZZARELLA DI BUFALA	MOZZARELLA CHEESE, BUFFALO	I7
21792	FORMAGGIO SPALMABILE (tipo Philadelphia)	FULL FAT SOFT CHEESE (Philadelphia type)	I7
61784	EDAM, FRESCO	EDAM CHEESE, fresh	I7
71786	CAMEMBERT	CAMEMBERT CHEESE	I7
71787	BRIE	BRIE CHEESE	I7
100009	ASIAGO	ASIAGO CHEESE	I7
100011	CRESCENZA	CRESCENZA CHEESE	I7
100024	PROVOLONCINO DOLCE	PROVOLONCINO CHEESE, sweet	I7
100026	PROVOLONE PICCANTE	PROVOLONE CHEESE, hot	I7
100030	ROBIOLA	ROBIOLA CHEESE	I7
100031	TALEGGIO	TALEGGIO CHEESE	I7
100289	PROVOLA AFFUMICATA	PROVOLA CHEESE, smoked	I7
605532	ROCHEFORT	ROCHEFORT CHEESE	I7
700435	SCAMORZA AFFUMICATA	SCAMORZA CHEESE, smoked	I7
805080	FETA	FETA CHEESE	I7
900688	BURRATA	BURRATA CHEESE	I7
900689	RICOTTA DI VACCA E PECORA	RICOTTA CHEESE, made from cow and sheep milk	I7
1800	UOVO DI GALLINA, INTERO	EGGS, CHICKEN, WHOLE	I9
1801	UOVO DI GALLINA, ALBUME	EGGS, CHICKEN, WHITE	I9
1802	UOVO DI GALLINA, TUORLO	EGGS, CHICKEN, YOLK	I9
1803	UOVO DI ANATRA	EGGS, DUCK	I9
8750	UOVO DI GALLINA, INTERO, sodo	EGGS, CHICKEN, WHOLE, hard-boiled	I9

## Sheet: Supplemental table 2
Category code	Database Category	CO2 gCO2eq/100g	H2O L/100g	global m2/100g
I1	alcoholic beverages	224	61	0.2
I2	beef meat	2617	1887.1	12.5
I3	biscuits	167.7	194.2	1.1
I4	bread and substitutes	110.2	100	0.8
I5	breakfast cereals	297.2	92	1.3
I6	butter	854.7	527.7	7.4
I7	cheese	924.6	488.5	7.2
I8	dried fruit	185.9	624.7	1.9
I9	eggs	388.2	326.2	1.6
I10	fish	442.2		7.9
I11	fruit	47.7	93	0.3
I12	fruit juices	78.2	108	1.1
I14	honey	79.5		0.9
I15	lamb meat	1347.7	526.2	6.7
I16	legumes	197	271.1	2.1
I17	margarine	136	132.4	6.6
I18	milk	129.9	121.3	0.9
I19	oil	268.6	776.7	1.3
I20	pasta and other cereals	232.7	177.1	1.3
I21	pork meat	509.1	748.5	4.7
I22	potatoes	121.8	55.5	0.5
I23	poultry meat	385.8	480.6	4.3
I24	rice	400.4	258.5	1.3
I25	soft drinks	52.1	65.5	0.6
I26	sugar	49.9	96.8	0.5
I27	sweets	235.7	243.5	1.5
I28	vegetables	81.7	30.8	0.3
I29	vegetable-non seasonal	252.5	26.9	0.2
I30	yogurt	155	119.3	1.6
I31	tea
I32	coffee
I33	vegetable alternatives	197	271.1	2.1
